# Supplementary material for: DNA virus–host patterns in lake and marine environments over the last glacial cycle
Source: ISME J. 2026 Feb 19;20(1):wrag025. doi: 10.1093/ismejo/wrag025 (PMC13037465; doi:10.1093/ismejo/wrag025)
Supplement: SupplementaryTable1_wrag025 [file supplementarytable1_wrag025.zip › SupplementaryTable1_wrag025.csv]

Site	Core	Sample	Age (years)	Age (ka)	# reads	# mapped reads	Percent mapped reads	Latitude	Longitude	Age-depth model DOI	ENA_ProjectID
Bolshoe Toko	PG2133	JK079L-1_S1	33652	33.65	38547484	2786444	7.229	56.25	130.5	https://doi.org/10.3389/fevo.2021.625096	PRJEB80642
Bolshoe Toko	PG2133	JK079L-10-WDH_S10	22784	22.78	46163570	4519386	9.79	56.25	130.5	https://doi.org/10.3389/fevo.2021.625096	PRJEB80642
Bolshoe Toko	PG2133	JK079L-11-WDH_S11	20503	20.5	36820019	2086517	5.667	56.25	130.5	https://doi.org/10.3389/fevo.2021.625096	PRJEB80642
Bolshoe Toko	PG2133	JK079L-12-WDH_S12	19318	19.32	37869749	1506418	3.978	56.25	130.5	https://doi.org/10.3389/fevo.2021.625096	PRJEB80642
Bolshoe Toko	PG2133	JK079L-13-WDH_S13	17912	17.91	41345138	1642774	3.973	56.25	130.5	https://doi.org/10.3389/fevo.2021.625096	PRJEB80642
Bolshoe Toko	PG2133	JK079L-14-WDH_S14	16912	16.91	43720219	1970557	4.507	56.25	130.5	https://doi.org/10.3389/fevo.2021.625096	PRJEB80642
Bolshoe Toko	PG2133	JK079L-15_S15	EB	EB	301450	148	0.049	56.25	130.5	https://doi.org/10.3389/fevo.2021.625096	PRJEB80642
Bolshoe Toko	PG2133	JK079L-16_S16	LB	LB	146000	78	0.053	56.25	130.5	https://doi.org/10.3389/fevo.2021.625096	PRJEB80642
Bolshoe Toko	PG2133	JK079L-2_S2	32760	32.76	44715864	2585087	5.781	56.25	130.5	https://doi.org/10.3389/fevo.2021.625096	PRJEB80642
Bolshoe Toko	PG2133	JK079L-3_S3	31244	31.24	36282465	1915185	5.279	56.25	130.5	https://doi.org/10.3389/fevo.2021.625096	PRJEB80642
Bolshoe Toko	PG2133	JK079L-4_S4	29723	29.72	36505811	2172421	5.951	56.25	130.5	https://doi.org/10.3389/fevo.2021.625096	PRJEB80642
Bolshoe Toko	PG2133	JK079L-5_S5	29015	29.02	35232327	2289880	6.499	56.25	130.5	https://doi.org/10.3389/fevo.2021.625096	PRJEB80642
Bolshoe Toko	PG2133	JK079L-6-WDH_S6	28164	28.16	43398888	2022336	4.66	56.25	130.5	https://doi.org/10.3389/fevo.2021.625096	PRJEB80642
Bolshoe Toko	PG2133	JK079L-7-WDH_S7	27317	27.32	37937465	2380195	6.274	56.25	130.5	https://doi.org/10.3389/fevo.2021.625096	PRJEB80642
Bolshoe Toko	PG2133	JK079L-8_S8	25409	25.41	44083568	4602539	10.44	56.25	130.5	https://doi.org/10.3389/fevo.2021.625096	PRJEB80642
Bolshoe Toko	PG2133	JK079L-9_S9	24192	24.19	41079009	5851252	14.244	56.25	130.5	https://doi.org/10.3389/fevo.2021.625096	PRJEB80642
Bolshoe Toko	PG2133	JK080L-1_S17	16025	16.03	31834530	1827066	5.739	56.25	130.5	https://doi.org/10.3389/fevo.2021.625096	PRJEB80642
Bolshoe Toko	PG2133	JK080L-10_S26	9381	9.38	34838481	374224	1.074	56.25	130.5	https://doi.org/10.3389/fevo.2021.625096	PRJEB80642
Bolshoe Toko	PG2133	JK080L-11_S27	7716	7.72	82465711	4707007	5.708	56.25	130.5	https://doi.org/10.3389/fevo.2021.625096	PRJEB80642
Bolshoe Toko	PG2133	JK080L-12_S28	5630	5.63	44064963	328832	0.746	56.25	130.5	https://doi.org/10.3389/fevo.2021.625096	PRJEB80642
Bolshoe Toko	PG2133	JK080L-13_S29	2949	2.95	39275617	295445	0.752	56.25	130.5	https://doi.org/10.3389/fevo.2021.625096	PRJEB80642
Bolshoe Toko	PG2133	JK080L-14_S30	1431	1.43	34448521	307001	0.891	56.25	130.5	https://doi.org/10.3389/fevo.2021.625096	PRJEB80642
Bolshoe Toko	PG2133	JK080L-15_S31	EB	EB	191667	117	0.061	56.25	130.5	https://doi.org/10.3389/fevo.2021.625096	PRJEB80642
Bolshoe Toko	PG2133	JK080L-16_S32	LB	LB	141311	44	0.031	56.25	130.5	https://doi.org/10.3389/fevo.2021.625096	PRJEB80642
Bolshoe Toko	PG2133	JK080L-2_S18	15118	15.12	21713233	808115	3.722	56.25	130.5	https://doi.org/10.3389/fevo.2021.625096	PRJEB80642
Bolshoe Toko	PG2133	JK080L-3_S19	14202	14.2	29045177	4468598	15.385	56.25	130.5	https://doi.org/10.3389/fevo.2021.625096	PRJEB80642
Bolshoe Toko	PG2133	JK080L-4_S20	13319	13.32	43824545	842682	1.923	56.25	130.5	https://doi.org/10.3389/fevo.2021.625096	PRJEB80642
Bolshoe Toko	PG2133	JK080L-5_S21	EB	EB	91221	50	0.055	56.25	130.5	https://doi.org/10.3389/fevo.2021.625096	PRJEB80642
Bolshoe Toko	PG2133	JK080L-6_S22	12329	12.33	34572054	811144	2.346	56.25	130.5	https://doi.org/10.3389/fevo.2021.625096	PRJEB80642
Bolshoe Toko	PG2133	JK080L-7_S23	11577	11.58	24917040	373654	1.5	56.25	130.5	https://doi.org/10.3389/fevo.2021.625096	PRJEB80642
Bolshoe Toko	PG2133	JK080L-8_S24	10799	10.8	35913152	466214	1.298	56.25	130.5	https://doi.org/10.3389/fevo.2021.625096	PRJEB80642
Bolshoe Toko	PG2133	JK080L-9_S25	10173	10.17	43702668	394962	0.904	56.25	130.5	https://doi.org/10.3389/fevo.2021.625096	PRJEB80642
Ilirney	EN18208	201118_A00902_B_L1-2_APMG_19_1	1564	1.6	67468541	557656	0.827	67.35	168.317	https://doi.org/10.1594/PANGAEA.921228	PRJEB80635
Ilirney	EN18208	201118_A00902_B_L1-2_APMG_19_10	6301	6.3	73694437	247492	0.336	67.35	168.317	https://doi.org/10.1594/PANGAEA.921228	PRJEB80635
Ilirney	EN18208	201118_A00902_B_L1-2_APMG_19_11	9203	9.2	73808015	632209	0.857	67.35	168.317	https://doi.org/10.1594/PANGAEA.921228	PRJEB80635
Ilirney	EN18208	201118_A00902_B_L1-2_APMG_19_12	15855	15.9	125526701	464145	0.37	67.35	168.317	https://doi.org/10.1594/PANGAEA.921228	PRJEB80635
Ilirney	EN18208	201118_A00902_B_L1-2_APMG_19_13	31049	31	109352864	780080	0.713	67.35	168.317	https://doi.org/10.1594/PANGAEA.921228	PRJEB80635
Ilirney	EN18208	201118_A00902_B_L1-2_APMG_19_14	35126	35.1	84716026	269927	0.319	67.35	168.317	https://doi.org/10.1594/PANGAEA.921228	PRJEB80635
Ilirney	EN18208	201118_A00902_B_L1-2_APMG_19_15	41986	42	109781681	6696893	6.1	67.35	168.317	https://doi.org/10.1594/PANGAEA.921228	PRJEB80635
Ilirney	EN18208	201118_A00902_B_L1-2_APMG_19_16	45275	45.3	120866387	2722112	2.252	67.35	168.317	https://doi.org/10.1594/PANGAEA.921228	PRJEB80635
Ilirney	EN18208	201118_A00902_B_L1-2_APMG_19_17	54565	54.6	91812684	1109649	1.209	67.35	168.317	https://doi.org/10.1594/PANGAEA.921228	PRJEB80635
Ilirney	EN18208	201118_A00902_B_L1-2_APMG_19_18	EB	EB	3882716	4693	0.121	67.35	168.317	https://doi.org/10.1594/PANGAEA.921228	PRJEB80635
Ilirney	EN18208	201118_A00902_B_L1-2_APMG_19_19	LB	LB	4446824	2557	0.058	67.35	168.317	https://doi.org/10.1594/PANGAEA.921228	PRJEB80635
Ilirney	EN18208	201118_A00902_B_L1-2_APMG_19_2	74	0.1	94331325	631361	0.669	67.35	168.317	https://doi.org/10.1594/PANGAEA.921228	PRJEB80635
Ilirney	EN18208	201118_A00902_B_L1-2_APMG_19_20	LB	LB	6319712	5691	0.09	67.35	168.317	https://doi.org/10.1594/PANGAEA.921228	PRJEB80635
Ilirney	EN18208	201118_A00902_B_L1-2_APMG_19_21	EB	EB	4631973	6520	0.141	67.35	168.317	https://doi.org/10.1594/PANGAEA.921228	PRJEB80635
Ilirney	EN18208	201118_A00902_B_L1-2_APMG_19_22	LB	LB	2795121	2399	0.086	67.35	168.317	https://doi.org/10.1594/PANGAEA.921228	PRJEB80635
Ilirney	EN18208	201118_A00902_B_L1-2_APMG_19_3	2865	2.9	72969184	315444	0.432	67.35	168.317	https://doi.org/10.1594/PANGAEA.921228	PRJEB80635
Ilirney	EN18208	201118_A00902_B_L1-2_APMG_19_4	4433	4.4	293974	3572	1.215	67.35	168.317	https://doi.org/10.1594/PANGAEA.921228	PRJEB80635
Ilirney	EN18208	201118_A00902_B_L1-2_APMG_19_5	13242	13.2	50393928	461809	0.916	67.35	168.317	https://doi.org/10.1594/PANGAEA.921228	PRJEB80635
Ilirney	EN18208	201118_A00902_B_L1-2_APMG_19_6	27950	28	40118363	890528	2.22	67.35	168.317	https://doi.org/10.1594/PANGAEA.921228	PRJEB80635
Ilirney	EN18208	201118_A00902_B_L1-2_APMG_19_7	19883	19.9	85624500	317338	0.371	67.35	168.317	https://doi.org/10.1594/PANGAEA.921228	PRJEB80635
Ilirney	EN18208	201118_A00902_B_L1-2_APMG_19_8	10184	10.2	87618902	407005	0.465	67.35	168.317	https://doi.org/10.1594/PANGAEA.921228	PRJEB80635
Ilirney	EN18208	201118_A00902_B_L1-2_APMG_19_9	11592	11.6	101159087	281499	0.278	67.35	168.317	https://doi.org/10.1594/PANGAEA.921228	PRJEB80635
KL12	SO201-2-12KL	191011_SND405_A_L007_APMG-6-1	19900	19.9	31404919	410722	1.308	52.5667	160.0167	https://doi.org/10.1594/PANGAEA.786190	PRJEB46821
KL12	SO201-2-12KL	191011_SND405_A_L007_APMG-6-2	16500	16.5	30702192	1397918	4.553	52.5667	160.0167	https://doi.org/10.1594/PANGAEA.786190	PRJEB46821
KL12	SO201-2-12KL	191011_SND405_A_L007_APMG-6-3	14030	14.03	30289762	830912	2.743	52.5667	160.0167	https://doi.org/10.1594/PANGAEA.786190	PRJEB46821
KL12	SO201-2-12KL	191011_SND405_A_L007_APMG-6-4	12610	12.61	32119611	222444	0.693	52.5667	160.0167	https://doi.org/10.1594/PANGAEA.786190	PRJEB46821
KL12	SO201-2-12KL	191011_SND405_A_L007_APMG-6-5	11100	11.1	6604278	50913	0.771	52.5667	160.0167	https://doi.org/10.1594/PANGAEA.786190	PRJEB46821
KL12	SO201-2-12KL	191011_SND405_A_L007_APMG-6-6	5600	5.6	30545266	127246	0.417	52.5667	160.0167	https://doi.org/10.1594/PANGAEA.786190	PRJEB46821
KL12	SO201-2-12KL	191011_SND405_A_L007_APMG-6-7	EB	EB	395384	510	0.129	52.5667	160.0167	https://doi.org/10.1594/PANGAEA.786190	PRJEB46821
KL12	SO201-2-12KL	191011_SND405_A_L007_APMG-6-8	LB	LB	488291	488	0.1	52.5667	160.0167	https://doi.org/10.1594/PANGAEA.786190	PRJEB46821
KL12	SO201-2-12KL	200313_A00902_A_L001_APMG-8-1	19300	19.3	40301616	414220	1.028	52.5667	160.0167	https://doi.org/10.1594/PANGAEA.786190	PRJEB46821
KL12	SO201-2-12KL	200313_A00902_A_L001_APMG-8-10	11560	11.56	33836499	194682	0.575	52.5667	160.0167	https://doi.org/10.1594/PANGAEA.786190	PRJEB46821
KL12	SO201-2-12KL	200313_A00902_A_L001_APMG-8-11	11170	11.17	36437154	440196	1.208	52.5667	160.0167	https://doi.org/10.1594/PANGAEA.786190	PRJEB46821
KL12	SO201-2-12KL	200313_A00902_A_L001_APMG-8-12	10730	10.73	43632879	322728	0.74	52.5667	160.0167	https://doi.org/10.1594/PANGAEA.786190	PRJEB46821
KL12	SO201-2-12KL	200313_A00902_A_L001_APMG-8-2	18390	18.39	30158416	1675864	5.557	52.5667	160.0167	https://doi.org/10.1594/PANGAEA.786190	PRJEB46821
KL12	SO201-2-12KL	200313_A00902_A_L001_APMG-8-3	17340	17.34	37856238	1094997	2.893	52.5667	160.0167	https://doi.org/10.1594/PANGAEA.786190	PRJEB46821
KL12	SO201-2-12KL	200313_A00902_A_L001_APMG-8-4	15910	15.91	43020898	830842	1.931	52.5667	160.0167	https://doi.org/10.1594/PANGAEA.786190	PRJEB46821
KL12	SO201-2-12KL	200313_A00902_A_L001_APMG-8-5	15580	15.58	35523901	1098167	3.091	52.5667	160.0167	https://doi.org/10.1594/PANGAEA.786190	PRJEB46821
KL12	SO201-2-12KL	200313_A00902_A_L001_APMG-8-6	13620	13.62	34215648	681744	1.992	52.5667	160.0167	https://doi.org/10.1594/PANGAEA.786190	PRJEB46821
KL12	SO201-2-12KL	200313_A00902_A_L001_APMG-8-7	EB	EB	2494694	622	0.025	52.5667	160.0167	https://doi.org/10.1594/PANGAEA.786190	PRJEB46821
KL12	SO201-2-12KL	200313_A00902_A_L001_APMG-8-8	11100	11.1	30494553	206249	0.676	52.5667	160.0167	https://doi.org/10.1594/PANGAEA.786190	PRJEB46821
KL12	SO201-2-12KL	200313_A00902_A_L001_APMG-8-9	12130	12.13	34672101	136612	0.394	52.5667	160.0167	https://doi.org/10.1594/PANGAEA.786190	PRJEB46821
KL12	SO201-2-12KL	200313_A00902_A_L002_APMG-9-1	9840	9.84	32486566	180665	0.556	52.5667	160.0167	https://doi.org/10.1594/PANGAEA.786190	PRJEB46821
KL12	SO201-2-12KL	200313_A00902_A_L002_APMG-9-10	1750	1.75	44258166	218604	0.494	52.5667	160.0167	https://doi.org/10.1594/PANGAEA.786190	PRJEB46821
KL12	SO201-2-12KL	200313_A00902_A_L002_APMG-9-11	1080	1.08	44013859	488188	1.109	52.5667	160.0167	https://doi.org/10.1594/PANGAEA.786190	PRJEB46821
KL12	SO201-2-12KL	200313_A00902_A_L002_APMG-9-12	LB	LB	3646124	482	0.013	52.5667	160.0167	https://doi.org/10.1594/PANGAEA.786190	PRJEB46821
KL12	SO201-2-12KL	200313_A00902_A_L002_APMG-9-13	LB	LB	2730805	307	0.011	52.5667	160.0167	https://doi.org/10.1594/PANGAEA.786190	PRJEB46821
KL12	SO201-2-12KL	200313_A00902_A_L002_APMG-9-2	8290	8.29	33041802	662470	2.005	52.5667	160.0167	https://doi.org/10.1594/PANGAEA.786190	PRJEB46821
KL12	SO201-2-12KL	200313_A00902_A_L002_APMG-9-3	7560	7.56	41639316	217499	0.522	52.5667	160.0167	https://doi.org/10.1594/PANGAEA.786190	PRJEB46821
KL12	SO201-2-12KL	200313_A00902_A_L002_APMG-9-4	LB	LB	3138187	389	0.012	52.5667	160.0167	https://doi.org/10.1594/PANGAEA.786190	PRJEB46821
KL12	SO201-2-12KL	200313_A00902_A_L002_APMG-9-5	6260	6.26	35883127	357316	0.996	52.5667	160.0167	https://doi.org/10.1594/PANGAEA.786190	PRJEB46821
KL12	SO201-2-12KL	200313_A00902_A_L002_APMG-9-6	4310	4.31	36001441	162941	0.453	52.5667	160.0167	https://doi.org/10.1594/PANGAEA.786190	PRJEB46821
KL12	SO201-2-12KL	200313_A00902_A_L002_APMG-9-7	3660	3.66	41274076	281745	0.683	52.5667	160.0167	https://doi.org/10.1594/PANGAEA.786190	PRJEB46821
KL12	SO201-2-12KL	200313_A00902_A_L002_APMG-9-8	2990	2.99	34021859	202185	0.594	52.5667	160.0167	https://doi.org/10.1594/PANGAEA.786190	PRJEB46821
KL12	SO201-2-12KL	200313_A00902_A_L002_APMG-9-9	2360	2.36	37955655	225685	0.595	52.5667	160.0167	https://doi.org/10.1594/PANGAEA.786190	PRJEB46821
KL77	SO201-2-77KL	JK136L-2_S2	7970	7.97	67360562	319491	0.474	56.3305	170.6997	https://doi.org/10.1594/PANGAEA.786191	PRJEB46821
KL77	SO201-2-77KL	JK136L-3_S3	9190	9.19	75656743	448694	0.593	56.3305	170.6997	https://doi.org/10.1594/PANGAEA.786191	PRJEB46821
KL77	SO201-2-77KL	JK136L-4_S4	11740	11.74	74765217	860661	1.151	56.3305	170.6997	https://doi.org/10.1594/PANGAEA.786191	PRJEB46821
KL77	SO201-2-77KL	JK136L-5_S5	13090	13.09	67410624	390623	0.579	56.3305	170.6997	https://doi.org/10.1594/PANGAEA.786191	PRJEB46821
KL77	SO201-2-77KL	JK136L-6_S6	14990	14.99	65098432	278518	0.428	56.3305	170.6997	https://doi.org/10.1594/PANGAEA.786191	PRJEB46821
KL77	SO201-2-77KL	JK136L-7_S7	24550	24.55	70012362	1050609	1.501	56.3305	170.6997	https://doi.org/10.1594/PANGAEA.786191	PRJEB46821
KL77	SO201-2-77KL	JK136L-8_S8	LB	LB	92569	107	0.116	56.3305	170.6997	https://doi.org/10.1594/PANGAEA.786191	PRJEB46821
KL77	SO201-2-77KL	JK137L-1_S9	32240	32.24	44439011	1142386	2.571	56.3305	170.6997	https://doi.org/10.1594/PANGAEA.786191	PRJEB46821
KL77	SO201-2-77KL	JK137L-2_S10	38110	38.11	40313996	212992	0.528	56.3305	170.6997	https://doi.org/10.1594/PANGAEA.786191	PRJEB46821
KL77	SO201-2-77KL	JK137L-3_S11	47090	47.09	51761423	754447	1.458	56.3305	170.6997	https://doi.org/10.1594/PANGAEA.786191	PRJEB46821
KL77	SO201-2-77KL	JK137L-4_S12	56340	56.34	53551242	3967151	7.408	56.3305	170.6997	https://doi.org/10.1594/PANGAEA.786191	PRJEB46821
KL77	SO201-2-77KL	JK137L-5_S13	62680	62.68	56633772	1263877	2.232	56.3305	170.6997	https://doi.org/10.1594/PANGAEA.786191	PRJEB46821
KL77	SO201-2-77KL	JK137L-6_S14	77480	77.48	51425518	5958389	11.586	56.3305	170.6997	https://doi.org/10.1594/PANGAEA.786191	PRJEB46821
KL77	SO201-2-77KL	JK137L-7_S15	86820	86.82	39043190	4503413	11.534	56.3305	170.6997	https://doi.org/10.1594/PANGAEA.786191	PRJEB46821
KL77	SO201-2-77KL	JK137L-8_S16	LB	LB	116917	71	0.061	56.3305	170.6997	https://doi.org/10.1594/PANGAEA.786191	PRJEB46821
KL77	SO201-2-77KL	JK138L-1_S17	94000	94	50627337	10399962	20.542	56.3305	170.6997	https://doi.org/10.1594/PANGAEA.786191	PRJEB46821
KL77	SO201-2-77KL	JK138L-2_S18	99590	99.59	47673428	6166829	12.936	56.3305	170.6997	https://doi.org/10.1594/PANGAEA.786191	PRJEB46821
KL77	SO201-2-77KL	JK138L-3_S19	101130	101.13	68426410	4466572	6.528	56.3305	170.6997	https://doi.org/10.1594/PANGAEA.786191	PRJEB46821
KL77	SO201-2-77KL	JK138L-4_S20	106790	106.79	59387329	3228798	5.437	56.3305	170.6997	https://doi.org/10.1594/PANGAEA.786191	PRJEB46821
KL77	SO201-2-77KL	JK138L-6_S22	121250	121.25	72738900	4636847	6.375	56.3305	170.6997	https://doi.org/10.1594/PANGAEA.786191	PRJEB46821
KL77	SO201-2-77KL	JK138L-7_S23	123340	123.34	68552098	6179060	9.014	56.3305	170.6997	https://doi.org/10.1594/PANGAEA.786191	PRJEB46821
KL77	SO201-2-77KL	JK138L-8_S24	LB	LB	197474	129	0.065	56.3305	170.6997	https://doi.org/10.1594/PANGAEA.786191	PRJEB46821
KL77	SO201-2-77KL	StB097L-01_S1	12430	12.43	57414221	1326599	2.311	56.3305	170.6997	https://doi.org/10.1594/PANGAEA.786191	PRJEB46821
KL77	SO201-2-77KL	StB097L-02_S2	12620	12.62	62935800	388828	0.618	56.3305	170.6997	https://doi.org/10.1594/PANGAEA.786191	PRJEB46821
KL77	SO201-2-77KL	StB097L-03_S3	14330	14.33	62101869	589814	0.95	56.3305	170.6997	https://doi.org/10.1594/PANGAEA.786191	PRJEB46821
KL77	SO201-2-77KL	StB097L-04_S4	16090	16.09	54378412	336059	0.618	56.3305	170.6997	https://doi.org/10.1594/PANGAEA.786191	PRJEB46821
KL77	SO201-2-77KL	StB097L-05_S5	17540	17.54	59932371	416087	0.694	56.3305	170.6997	https://doi.org/10.1594/PANGAEA.786191	PRJEB46821
KL77	SO201-2-77KL	StB097L-06_S6	18750	18.75	52142989	279847	0.537	56.3305	170.6997	https://doi.org/10.1594/PANGAEA.786191	PRJEB46821
KL77	SO201-2-77KL	StB097L-07_S7	EB	EB	2733374	16919	0.619	56.3305	170.6997	https://doi.org/10.1594/PANGAEA.786191	PRJEB46821
KL77	SO201-2-77KL	StB097L-08_S8	LB	LB	10092189	2627	0.026	56.3305	170.6997	https://doi.org/10.1594/PANGAEA.786191	PRJEB46821
KL77	SO201-2-77KL	StB106L-01_S9	1820	1.82	48103368	584869	1.216	56.3305	170.6997	https://doi.org/10.1594/PANGAEA.786191	PRJEB46821
KL77	SO201-2-77KL	StB106L-02_S10	4680	4.68	46385808	308437	0.665	56.3305	170.6997	https://doi.org/10.1594/PANGAEA.786191	PRJEB46821
KL77	SO201-2-77KL	StB106L-04_S12	10150	10.15	50811695	265246	0.522	56.3305	170.6997	https://doi.org/10.1594/PANGAEA.786191	PRJEB46821
KL77	SO201-2-77KL	StB106L-05_S13	11200	11.2	53672267	368994	0.687	56.3305	170.6997	https://doi.org/10.1594/PANGAEA.786191	PRJEB46821
KL77	SO201-2-77KL	StB106L-06_S14	EB	EB	1148156	1994	0.174	56.3305	170.6997	https://doi.org/10.1594/PANGAEA.786191	PRJEB46821
KL77	SO201-2-77KL	StB106L-08_S16	LB	LB	2987890	1145	0.038	56.3305	170.6997	https://doi.org/10.1594/PANGAEA.786191	PRJEB46821
KL77	SO201-2-77KL	StB108L-01_S17	26650	26.65	45859244	335851	0.732	56.3305	170.6997	https://doi.org/10.1594/PANGAEA.786191	PRJEB46821
KL77	SO201-2-77KL	StB108L-02_S18	40030	40.03	50460546	346710	0.687	56.3305	170.6997	https://doi.org/10.1594/PANGAEA.786191	PRJEB46821
KL77	SO201-2-77KL	StB108L-03_S19	52700	52.7	56627777	1026043	1.812	56.3305	170.6997	https://doi.org/10.1594/PANGAEA.786191	PRJEB46821
KL77	SO201-2-77KL	StB108L-04_S20	EB	EB	475463	1117	0.235	56.3305	170.6997	https://doi.org/10.1594/PANGAEA.786191	PRJEB46821
KL77	SO201-2-77KL	StB108L-05_S21	68110	68.11	45315348	400993	0.885	56.3305	170.6997	https://doi.org/10.1594/PANGAEA.786191	PRJEB46821
KL77	SO201-2-77KL	StB108L-06_S22	EB	EB	623487	3338	0.535	56.3305	170.6997	https://doi.org/10.1594/PANGAEA.786191	PRJEB46821
KL77	SO201-2-77KL	StB108L-07_S23	123860	123.86	49937773	5553887	11.122	56.3305	170.6997	https://doi.org/10.1594/PANGAEA.786191	PRJEB46821
KL77	SO201-2-77KL	StB108L-08_S24	LB	LB	1166031	1279	0.11	56.3305	170.6997	https://doi.org/10.1594/PANGAEA.786191	PRJEB46821
KL77	SO201-2-77KL	StB109L-01_S25	87830	87.83	56569564	8497001	15.02	56.3305	170.6997	https://doi.org/10.1594/PANGAEA.786191	PRJEB46821
KL77	SO201-2-77KL	StB109L-02_S26	103370	103.37	62916580	6013149	9.557	56.3305	170.6997	https://doi.org/10.1594/PANGAEA.786191	PRJEB46821
KL77	SO201-2-77KL	StB109L-03_S27	EB	EB	1535	92	5.993	56.3305	170.6997	https://doi.org/10.1594/PANGAEA.786191	PRJEB46821
KL77	SO201-2-77KL	StB109L-04_S28	111630	111.63	49141890	2800767	5.699	56.3305	170.6997	https://doi.org/10.1594/PANGAEA.786191	PRJEB46821
KL77	SO201-2-77KL	StB109L-05_S29	120380	120.38	50675095	4461707	8.805	56.3305	170.6997	https://doi.org/10.1594/PANGAEA.786191	PRJEB46821
KL77	SO201-2-77KL	StB109L-06_S30	122030	122.03	64133210	3041811	4.743	56.3305	170.6997	https://doi.org/10.1594/PANGAEA.786191	PRJEB46821
KL77	SO201-2-77KL	StB109L-07_S31	EB	EB	2592421	4829	0.186	56.3305	170.6997	https://doi.org/10.1594/PANGAEA.786191	PRJEB46821
KL77	SO201-2-77KL	StB109L-08_S32	LB	LB	2581669	2361	0.091	56.3305	170.6997	https://doi.org/10.1594/PANGAEA.786191	PRJEB46821
Lama	PG1341	210810_A00902_B_L001_APMG-37-1	6379	6.4	55816394	738641	1.323	69.533	90.2	https://doi.org/10.1594/PANGAEA.963262	PRJEB80877
Lama	PG1341	210810_A00902_B_L001_APMG-37-10	18716	18.7	38061812	6448314	16.942	69.533	90.2	https://doi.org/10.1594/PANGAEA.963262	PRJEB80877
Lama	PG1341	210810_A00902_B_L001_APMG-37-11	17948	17.9	37603260	8480407	22.552	69.533	90.2	https://doi.org/10.1594/PANGAEA.963262	PRJEB80877
Lama	PG1341	210810_A00902_B_L001_APMG-37-12	LB	LB	5589783	1184	0.021	69.533	90.2	https://doi.org/10.1594/PANGAEA.963262	PRJEB80877
Lama	PG1341	210810_A00902_B_L001_APMG-37-13	LB	LB	4008000	2438	0.061	69.533	90.2	https://doi.org/10.1594/PANGAEA.963262	PRJEB80877
Lama	PG1341	210810_A00902_B_L001_APMG-37-14	LB	LB	2057524	583	0.028	69.533	90.2	https://doi.org/10.1594/PANGAEA.963262	PRJEB80877
Lama	PG1341	210810_A00902_B_L001_APMG-37-15	EB	EB	2557128	6793	0.266	69.533	90.2	https://doi.org/10.1594/PANGAEA.963262	PRJEB80877
Lama	PG1341	210810_A00902_B_L001_APMG-37-2	9157	9.2	55049093	817283	1.485	69.533	90.2	https://doi.org/10.1594/PANGAEA.963262	PRJEB80877
Lama	PG1341	210810_A00902_B_L001_APMG-37-3	11508	11.5	41938873	510612	1.218	69.533	90.2	https://doi.org/10.1594/PANGAEA.963262	PRJEB80877
Lama	PG1341	210810_A00902_B_L001_APMG-37-4	13743	13.7	57470788	923994	1.608	69.533	90.2	https://doi.org/10.1594/PANGAEA.963262	PRJEB80877
Lama	PG1341	210810_A00902_B_L001_APMG-37-5	LB	LB	4259666	1787	0.042	69.533	90.2	https://doi.org/10.1594/PANGAEA.963262	PRJEB80877
Lama	PG1341	210810_A00902_B_L001_APMG-37-6	22974	23	37507686	4273935	11.395	69.533	90.2	https://doi.org/10.1594/PANGAEA.963262	PRJEB80877
Lama	PG1341	210810_A00902_B_L001_APMG-37-7	21740	21.7	37858744	3143209	8.302	69.533	90.2	https://doi.org/10.1594/PANGAEA.963262	PRJEB80877
Lama	PG1341	210810_A00902_B_L001_APMG-37-8	20620	20.6	41460914	4646326	11.207	69.533	90.2	https://doi.org/10.1594/PANGAEA.963262	PRJEB80877
Lama	PG1341	210810_A00902_B_L001_APMG-37-9	19590	19.6	31314674	1897213	6.059	69.533	90.2	https://doi.org/10.1594/PANGAEA.963262	PRJEB80877
Lama	PG1341	210810_A00902_B_L002_APMG-38-1	53	0.1	34583306	210247	0.608	69.533	90.2	https://doi.org/10.1594/PANGAEA.963262	PRJEB80877
Lama	PG1341	210810_A00902_B_L002_APMG-38-10	3025	3	50168030	915453	1.825	69.533	90.2	https://doi.org/10.1594/PANGAEA.963262	PRJEB80877
Lama	PG1341	210810_A00902_B_L002_APMG-38-11	EB	EB	4265259	4340	0.102	69.533	90.2	https://doi.org/10.1594/PANGAEA.963262	PRJEB80877
Lama	PG1341	210810_A00902_B_L002_APMG-38-12	LB	LB	6878460	1672	0.024	69.533	90.2	https://doi.org/10.1594/PANGAEA.963262	PRJEB80877
Lama	PG1341	210810_A00902_B_L002_APMG-38-13	LB	LB	4658343	1155	0.025	69.533	90.2	https://doi.org/10.1594/PANGAEA.963262	PRJEB80877
Lama	PG1341	210810_A00902_B_L002_APMG-38-14	LB	LB	8021767	2201	0.027	69.533	90.2	https://doi.org/10.1594/PANGAEA.963262	PRJEB80877
Lama	PG1341	210810_A00902_B_L002_APMG-38-15	16946	16.9	39380287	2589847	6.577	69.533	90.2	https://doi.org/10.1594/PANGAEA.963262	PRJEB80877
Lama	PG1341	210810_A00902_B_L002_APMG-38-2	712	0.7	39166018	285466	0.729	69.533	90.2	https://doi.org/10.1594/PANGAEA.963262	PRJEB80877
Lama	PG1341	210810_A00902_B_L002_APMG-38-3	1817	1.8	43756458	501567	1.146	69.533	90.2	https://doi.org/10.1594/PANGAEA.963262	PRJEB80877
Lama	PG1341	210810_A00902_B_L002_APMG-38-4	4322	4.3	46173387	865289	1.874	69.533	90.2	https://doi.org/10.1594/PANGAEA.963262	PRJEB80877
Lama	PG1341	210810_A00902_B_L002_APMG-38-5	5149	5.1	47573948	776164	1.631	69.533	90.2	https://doi.org/10.1594/PANGAEA.963262	PRJEB80877
Lama	PG1341	210810_A00902_B_L002_APMG-38-6	EB	EB	1240378	2318	0.187	69.533	90.2	https://doi.org/10.1594/PANGAEA.963262	PRJEB80877
Lama	PG1341	210810_A00902_B_L002_APMG-38-7	15596	15.6	43444848	2755633	6.343	69.533	90.2	https://doi.org/10.1594/PANGAEA.963262	PRJEB80877
Lama	PG1341	210810_A00902_B_L002_APMG-38-8	14667	14.7	42093720	2126413	5.052	69.533	90.2	https://doi.org/10.1594/PANGAEA.963262	PRJEB80877
Lama	PG1341	210810_A00902_B_L002_APMG-38-9	7569	7.6	57220376	1370478	2.395	69.533	90.2	https://doi.org/10.1594/PANGAEA.963262	PRJEB80877
Lama	PG1341	BH193L-1_S22	6379	6.4	53092847	516722	0.973	69.533	90.2	https://doi.org/10.1594/PANGAEA.963262	PRJEB80877
Lama	PG1341	BH193L-2_S19	6869	6.9	72148435	1041887	1.444	69.533	90.2	https://doi.org/10.1594/PANGAEA.963262	PRJEB80877
Lama	PG1341	BH193L-2_S20	6869	6.9	60040256	699816	1.166	69.533	90.2	https://doi.org/10.1594/PANGAEA.963262	PRJEB80877
Lama	PG1341	BH193L-3_S20	8491	8.5	73280456	719429	0.982	69.533	90.2	https://doi.org/10.1594/PANGAEA.963262	PRJEB80877
Lama	PG1341	BH193L-4_S23	9157	9.2	49900694	576812	1.156	69.533	90.2	https://doi.org/10.1594/PANGAEA.963262	PRJEB80877
Lama	PG1341	BH193L-5_S24	11508	11.5	31139779	308273	0.99	69.533	90.2	https://doi.org/10.1594/PANGAEA.963262	PRJEB80877
Lama	PG1341	BH194L-1_S25	20053	20.1	55246933	3693233	6.685	69.533	90.2	https://doi.org/10.1594/PANGAEA.963262	PRJEB80877
Lama	PG1341	BH194L-2_S26	22505	22.5	34417056	3388673	9.846	69.533	90.2	https://doi.org/10.1594/PANGAEA.963262	PRJEB80877
Lama	PG1341	BH194L-3_S25	53	0.1	33181104	163331	0.492	69.533	90.2	https://doi.org/10.1594/PANGAEA.963262	PRJEB80877
Lama	PG1341	BH194L-4_S16	260	0.3	53990391	436880	0.809	69.533	90.2	https://doi.org/10.1594/PANGAEA.963262	PRJEB80877
Lama	PG1341	BH194L-4_S17	1195	1.2	41503629	275185	0.663	69.533	90.2	https://doi.org/10.1594/PANGAEA.963262	PRJEB80877
Lama	PG1341	BH194L-6_S26	712	0.7	45337745	253605	0.559	69.533	90.2	https://doi.org/10.1594/PANGAEA.963262	PRJEB80877
Lama	PG1341	BH194L-7_S17	260	0.3	52624190	392457	0.746	69.533	90.2	https://doi.org/10.1594/PANGAEA.963262	PRJEB80877
Lama	PG1341	BH194L-7_S18	1195	1.2	43018474	264638	0.615	69.533	90.2	https://doi.org/10.1594/PANGAEA.963262	PRJEB80877
Lama	PG1341	BH194L-8_S30	LB	LB	158305	74	0.047	69.533	90.2	https://doi.org/10.1594/PANGAEA.963262	PRJEB80877
Lama	PG1341	BH195L-1_S27	1817	1.8	47245589	426920	0.904	69.533	90.2	https://doi.org/10.1594/PANGAEA.963262	PRJEB80877
Lama	PG1341	BH195L-2_S18	2482	2.5	58629982	796769	1.359	69.533	90.2	https://doi.org/10.1594/PANGAEA.963262	PRJEB80877
Lama	PG1341	BH195L-2_S19	2482	2.5	45483768	507651	1.116	69.533	90.2	https://doi.org/10.1594/PANGAEA.963262	PRJEB80877
Lama	PG1341	BH195L-3_S28	4322	4.3	46437032	700668	1.509	69.533	90.2	https://doi.org/10.1594/PANGAEA.963262	PRJEB80877
Lama	PG1341	BH195L-4_S29	5149	5.1	46436294	588559	1.267	69.533	90.2	https://doi.org/10.1594/PANGAEA.963262	PRJEB80877
Lama	PG1341	BH195L-7_S31	LB	LB	265836	263	0.099	69.533	90.2	https://doi.org/10.1594/PANGAEA.963262	PRJEB80877
Lama	PG1341	JK081L-1_S1	9805	9.8	48979994	1086528	2.218	69.533	90.2	https://doi.org/10.1594/PANGAEA.963262	PRJEB80877
Lama	PG1341	JK081L-10_S10	EB	EB	390707	454	0.116	69.533	90.2	https://doi.org/10.1594/PANGAEA.963262	PRJEB80877
Lama	PG1341	JK081L-11_S11	17212	17.2	34433214	3539237	10.279	69.533	90.2	https://doi.org/10.1594/PANGAEA.963262	PRJEB80877
Lama	PG1341	JK081L-12_S12	19192	19.2	48107106	2534168	5.268	69.533	90.2	https://doi.org/10.1594/PANGAEA.963262	PRJEB80877
Lama	PG1341	JK081L-13_S13	21057	21.1	39484362	2687064	6.805	69.533	90.2	https://doi.org/10.1594/PANGAEA.963262	PRJEB80877
Lama	PG1341	JK081L-14_S14	EB	EB	515724	381	0.074	69.533	90.2	https://doi.org/10.1594/PANGAEA.963262	PRJEB80877
Lama	PG1341	JK081L-15_S15	LB	LB	471560	256	0.054	69.533	90.2	https://doi.org/10.1594/PANGAEA.963262	PRJEB80877
Lama	PG1341	JK081L-2_S2	12977	13	52164880	1680625	3.222	69.533	90.2	https://doi.org/10.1594/PANGAEA.963262	PRJEB80877
Lama	PG1341	JK081L-3_S3	10402	10.4	39728284	639043	1.609	69.533	90.2	https://doi.org/10.1594/PANGAEA.963262	PRJEB80877
Lama	PG1341	JK081L-4_S4	11769	11.8	43150970	607287	1.407	69.533	90.2	https://doi.org/10.1594/PANGAEA.963262	PRJEB80877
Lama	PG1341	JK081L-6_S6	14320	14.3	52963849	1374069	2.594	69.533	90.2	https://doi.org/10.1594/PANGAEA.963262	PRJEB80877
Lama	PG1341	JK081L-7_S7	15125	15.1	42011048	1113625	2.651	69.533	90.2	https://doi.org/10.1594/PANGAEA.963262	PRJEB80877
Lama	PG1341	JK081L-8_S8	16079	16.1	34245958	2442823	7.133	69.533	90.2	https://doi.org/10.1594/PANGAEA.963262	PRJEB80877
Lama	PG1341	JK081L-9_S9	18408	18.4	41274345	5624505	13.627	69.533	90.2	https://doi.org/10.1594/PANGAEA.963262	PRJEB80877
Lama	PG1341	JK105L-6_S21	10086	10.1	88927831	1476264	1.66	69.533	90.2	https://doi.org/10.1594/PANGAEA.963262	PRJEB80877
Lama	PG1341	JK109L-4_S21	13959	13.96	60162985	942231	1.566	69.533	90.2	https://doi.org/10.1594/PANGAEA.963262	PRJEB80877
Lama	PG1341	JK109L-4_S22	13956	13.96	85282951	1634614	1.917	69.533	90.2	https://doi.org/10.1594/PANGAEA.963262	PRJEB80877
Lama	PG1341	JK109L-5_S30	7558	7.6	33271878	633131	1.903	69.533	90.2	https://doi.org/10.1594/PANGAEA.963262	PRJEB80877
Lama	PG1341	JK109L-6_S31	3025	3	34084167	451099	1.323	69.533	90.2	https://doi.org/10.1594/PANGAEA.963262	PRJEB80877
Lama	PG1341	JK109L-8_S33	LB	LB	599689	240	0.04	69.533	90.2	https://doi.org/10.1594/PANGAEA.963262	PRJEB80877
Lama	PG1341	JK115L-2_S24	16535	16.5	72390234	2799830	3.868	69.533	90.2	https://doi.org/10.1594/PANGAEA.963262	PRJEB80877
Lama	PG1341	JK115L-4_S23	13553	13.6	64539890	1212093	1.878	69.533	90.2	https://doi.org/10.1594/PANGAEA.963262	PRJEB80877
Lama	PG1341	JK115L-5_S27	EB	EB	407060	280	0.069	69.533	90.2	https://doi.org/10.1594/PANGAEA.963262	PRJEB80877
Lama	PG1341	JK115L-8_S34	LB	LB	481641	161	0.033	69.533	90.2	https://doi.org/10.1594/PANGAEA.963262	PRJEB80877
Levinson-Lessing	Co1401	EBS12	EB	EB	943975	554	0.059	74.465	98.666111	https://doi.org/10.1029/2021GL093026	PRJEB94536
Levinson-Lessing	Co1401	ELS162S7	46628	46.6	92952055	2704568	2.91	74.465	98.666111	https://doi.org/10.1029/2021GL093026	PRJEB94536
Levinson-Lessing	Co1401	ELS163S8	37995	38	73793717	3119149	4.227	74.465	98.666111	https://doi.org/10.1029/2021GL093026	PRJEB94536
Levinson-Lessing	Co1401	ELS165S9	22905	23	109425829	3371215	3.081	74.465	98.666111	https://doi.org/10.1029/2021GL093026	PRJEB94536
Levinson-Lessing	Co1401	ELS167S10	14387	14.4	101472047	1920282	1.892	74.465	98.666111	https://doi.org/10.1029/2021GL093026	PRJEB94536
Levinson-Lessing	Co1401	ELS170S11	4741	4.7	61897	13534	21.865	74.465	98.666111	https://doi.org/10.1029/2021GL093026	PRJEB94536
Levinson-Lessing	Co1401	IE111L-1_S1	58200	58.2	116231254	1882671	1.62	74.465	98.666111	https://doi.org/10.1029/2021GL093026	PRJEB94536
Levinson-Lessing	Co1401	IE111L-2_S2	28500	28.5	129802465	2709311	2.087	74.465	98.666111	https://doi.org/10.1029/2021GL093026	PRJEB94536
Levinson-Lessing	Co1401	IE111L-3_S3	14400	14.4	114829320	1965161	1.711	74.465	98.666111	https://doi.org/10.1029/2021GL093026	PRJEB94536
Levinson-Lessing	Co1401	IE111L-4_S1	875	0.9	88375676	1525862	1.727	74.465	98.666111	https://doi.org/10.1029/2021GL093026	PRJEB94536
Levinson-Lessing	Co1401	IE111L-5_S5	55540	55.5	102849537	2062856	2.006	74.465	98.666111	https://doi.org/10.1029/2021GL093026	PRJEB94536
Levinson-Lessing	Co1401	IE111L-6_S6	48281	48.3	99164659	6000146	6.051	74.465	98.666111	https://doi.org/10.1029/2021GL093026	PRJEB94536
Levinson-Lessing	Co1401	IE111L-7_S7	44230	44.2	117701660	6576800	5.588	74.465	98.666111	https://doi.org/10.1029/2021GL093026	PRJEB94536
Levinson-Lessing	Co1401	IE111L-8_S8	LB	LB	300973	159	0.053	74.465	98.666111	https://doi.org/10.1029/2021GL093026	PRJEB94536
Levinson-Lessing	Co1401	IE112L-1_S9	39500	39.5	95351008	3779618	3.964	74.465	98.666111	https://doi.org/10.1029/2021GL093026	PRJEB94536
Levinson-Lessing	Co1401	IE112L-2_S10	34200	34.2	90019413	1937301	2.152	74.465	98.666111	https://doi.org/10.1029/2021GL093026	PRJEB94536
Levinson-Lessing	Co1401	IE112L-3_S11	30000	30	99971268	2364294	2.365	74.465	98.666111	https://doi.org/10.1029/2021GL093026	PRJEB94536
Levinson-Lessing	Co1401	IE112L-4_S17	24700	24.7	82140042	1959035	2.385	74.465	98.666111	https://doi.org/10.1029/2021GL093026	PRJEB94536
Levinson-Lessing	Co1401	IE112L-5_S18	21848	21.8	71801980	1907030	2.656	74.465	98.666111	https://doi.org/10.1029/2021GL093026	PRJEB94536
Levinson-Lessing	Co1401	IE112L-6_S19	18500	18.5	78496498	1423808	1.814	74.465	98.666111	https://doi.org/10.1029/2021GL093026	PRJEB94536
Levinson-Lessing	Co1401	IE112L-7_S12	16100	16.1	74237048	809615	1.091	74.465	98.666111	https://doi.org/10.1029/2021GL093026	PRJEB94536
Levinson-Lessing	Co1401	IE112L-8_S15	LB	LB	241259	180	0.075	74.465	98.666111	https://doi.org/10.1029/2021GL093026	PRJEB94536
Levinson-Lessing	Co1401	IE113L-1_S13	13506	13.5	124007511	2279340	1.838	74.465	98.666111	https://doi.org/10.1029/2021GL093026	PRJEB94536
Levinson-Lessing	Co1401	IE113L-2_S14	10450	10.5	149745962	4394300	2.935	74.465	98.666111	https://doi.org/10.1029/2021GL093026	PRJEB94536
Levinson-Lessing	Co1401	IE113L-3_S3	9340	9.3	119189607	4487915	3.765	74.465	98.666111	https://doi.org/10.1029/2021GL093026	PRJEB94536
Levinson-Lessing	Co1401	IE113L-4_S4	8600	8.6	112538344	2960839	2.631	74.465	98.666111	https://doi.org/10.1029/2021GL093026	PRJEB94536
Levinson-Lessing	Co1401	IE113L-5_S5	6800	6.8	114857943	3016234	2.626	74.465	98.666111	https://doi.org/10.1029/2021GL093026	PRJEB94536
Levinson-Lessing	Co1401	IE113L-6_S6	6200	6.2	134853013	3424724	2.54	74.465	98.666111	https://doi.org/10.1029/2021GL093026	PRJEB94536
Levinson-Lessing	Co1401	IE113L-7_S7	5600	5.6	131199082	3830352	2.919	74.465	98.666111	https://doi.org/10.1029/2021GL093026	PRJEB94536
Levinson-Lessing	Co1401	IE114L-1_S9	4500	4.5	114760923	2648717	2.308	74.465	98.666111	https://doi.org/10.1029/2021GL093026	PRJEB94536
Levinson-Lessing	Co1401	IE114L-2_S10	2859	2.9	133483753	3250883	2.435	74.465	98.666111	https://doi.org/10.1029/2021GL093026	PRJEB94536
Levinson-Lessing	Co1401	IE114L-3_S11	8	0	131787280	1979660	1.502	74.465	98.666111	https://doi.org/10.1029/2021GL093026	PRJEB94536
Levinson-Lessing	Co1401	IE114L-4_S4	EB	EB	705099	514	0.073	74.465	98.666111	https://doi.org/10.1029/2021GL093026	PRJEB94536
Levinson-Lessing	Co1401	IE114L-5_S2	EB	EB	503236	847	0.168	74.465	98.666111	https://doi.org/10.1029/2021GL093026	PRJEB94536
Levinson-Lessing	Co1401	IE114L-6_S16	EB	EB	739674	713	0.096	74.465	98.666111	https://doi.org/10.1029/2021GL093026	PRJEB94536
Levinson-Lessing	Co1401	IE114L-7_S17	EB	EB	775404	814	0.105	74.465	98.666111	https://doi.org/10.1029/2021GL093026	PRJEB94536
Levinson-Lessing	Co1401	IE114L-8_S20	LB	LB	835052	394	0.047	74.465	98.666111	https://doi.org/10.1029/2021GL093026	PRJEB94536
Levinson-Lessing	Co1401	IE115L-3_S19	EB	EB	28231	710	2.515	74.465	98.666111	https://doi.org/10.1029/2021GL093026	PRJEB94536
Levinson-Lessing	Co1401	IE115L-6_S15	EB	EB	1192	28	2.349	74.465	98.666111	https://doi.org/10.1029/2021GL093026	PRJEB94536
PS97	PS97/072-01	JoW001L-1_S1	11960	11.96	50644733	760629	1.502	-62.0065	-56.0643	https://doi.org/10.1594/PANGAEA.952274	PRJEB74305
PS97	PS97/072-01	JoW001L-2_S2	13574	13.57	61157806	828723	1.355	-62.0065	-56.0643	https://doi.org/10.1594/PANGAEA.952274	PRJEB74305
PS97	PS97/072-01	JoW001L-3_S3	11374	11.37	63555203	1692629	2.663	-62.0065	-56.0643	https://doi.org/10.1594/PANGAEA.952274	PRJEB74305
PS97	PS97/072-01	JoW001L-4_S4	12840	12.84	60401505	623674	1.033	-62.0065	-56.0643	https://doi.org/10.1594/PANGAEA.952274	PRJEB74305
PS97	PS97/072-01	JoW001L-5_S5	12547	12.55	51850259	636414	1.227	-62.0065	-56.0643	https://doi.org/10.1594/PANGAEA.952274	PRJEB74305
PS97	PS97/072-01	JoW001L-6_S6	12254	12.25	54109040	652234	1.205	-62.0065	-56.0643	https://doi.org/10.1594/PANGAEA.952274	PRJEB74305
PS97	PS97/072-01	JoW001L-7_S7	EB	EB	224570	155	0.069	-62.0065	-56.0643	https://doi.org/10.1594/PANGAEA.952274	PRJEB74305
PS97	PS97/072-01	JoW001L-8_S8	LB	LB	251418	122	0.049	-62.0065	-56.0643	https://doi.org/10.1594/PANGAEA.952274	PRJEB74305
PS97	PS97/072-01	JoW002L-1_S9	10907	10.91	51421474	822922	1.6	-62.0065	-56.0643	https://doi.org/10.1594/PANGAEA.952274	PRJEB74305
PS97	PS97/072-01	JoW002L-2_S10	10469	10.47	38618316	1106533	2.865	-62.0065	-56.0643	https://doi.org/10.1594/PANGAEA.952274	PRJEB74305
PS97	PS97/072-01	JoW002L-3_S11	10031	10.03	15435	854	5.533	-62.0065	-56.0643	https://doi.org/10.1594/PANGAEA.952274	PRJEB74305
PS97	PS97/072-01	JoW002L-4_S12	8951	8.95	53985553	1003551	1.859	-62.0065	-56.0643	https://doi.org/10.1594/PANGAEA.952274	PRJEB74305
PS97	PS97/072-01	JoW002L-5_S13	8250	8.25	56424552	3225110	5.716	-62.0065	-56.0643	https://doi.org/10.1594/PANGAEA.952274	PRJEB74305
PS97	PS97/072-01	JoW002L-6_S14	7783	7.78	50187617	1501370	2.992	-62.0065	-56.0643	https://doi.org/10.1594/PANGAEA.952274	PRJEB74305
PS97	PS97/072-01	JoW002L-7_S15	EB	EB	107975	263	0.244	-62.0065	-56.0643	https://doi.org/10.1594/PANGAEA.952274	PRJEB74305
PS97	PS97/072-01	JoW002L-8_S16	LB	LB	130224	216	0.166	-62.0065	-56.0643	https://doi.org/10.1594/PANGAEA.952274	PRJEB74305
PS97	PS97/072-01	JoW003L-1_S17	7375	7.38	32816856	1832376	5.584	-62.0065	-56.0643	https://doi.org/10.1594/PANGAEA.952274	PRJEB74305
PS97	PS97/072-01	JoW003L-2_S18	6849	6.85	28635201	952155	3.325	-62.0065	-56.0643	https://doi.org/10.1594/PANGAEA.952274	PRJEB74305
PS97	PS97/072-01	JoW003L-3_S19	6324	6.32	30946860	913869	2.953	-62.0065	-56.0643	https://doi.org/10.1594/PANGAEA.952274	PRJEB74305
PS97	PS97/072-01	JoW003L-4_S20	5798	5.8	35452107	875576	2.47	-62.0065	-56.0643	https://doi.org/10.1594/PANGAEA.952274	PRJEB74305
PS97	PS97/072-01	JoW003L-5_S21	4935	4.94	40891216	1545566	3.78	-62.0065	-56.0643	https://doi.org/10.1594/PANGAEA.952274	PRJEB74305
PS97	PS97/072-01	JoW003L-6_S22	4236	4.24	31171412	836581	2.684	-62.0065	-56.0643	https://doi.org/10.1594/PANGAEA.952274	PRJEB74305
PS97	PS97/072-01	JoW003L-8_S24	LB	LB	71407	173	0.242	-62.0065	-56.0643	https://doi.org/10.1594/PANGAEA.952274	PRJEB74305
PS97	PS97/072-01	JoW004L-1_S25	3772	3.77	16718896	439002	2.626	-62.0065	-56.0643	https://doi.org/10.1594/PANGAEA.952274	PRJEB74305
PS97	PS97/072-01	JoW004L-2_S26	3139	3.14	21899929	473533	2.162	-62.0065	-56.0643	https://doi.org/10.1594/PANGAEA.952274	PRJEB74305
PS97	PS97/072-01	JoW004L-3_S27	2358	2.36	18963687	427655	2.255	-62.0065	-56.0643	https://doi.org/10.1594/PANGAEA.952274	PRJEB74305
PS97	PS97/072-01	JoW004L-4_S28	1204	1.2	20959628	745559	3.557	-62.0065	-56.0643	https://doi.org/10.1594/PANGAEA.952274	PRJEB74305
PS97	PS97/072-01	JoW004L-5_S29	232	0.23	15344596	665978	4.34	-62.0065	-56.0643	https://doi.org/10.1594/PANGAEA.952274	PRJEB74305
PS97	PS97/072-01	JoW004L-6_S30	96	0.1	17466034	199055	1.14	-62.0065	-56.0643	https://doi.org/10.1594/PANGAEA.952274	PRJEB74305
PS97	PS97/072-01	JoW004L-8_S32	LB	LB	10564	339	3.209	-62.0065	-56.0643	https://doi.org/10.1594/PANGAEA.952274	PRJEB74305
PS97	PS97/072-01	JoW005L-1_S33	13867	13.87	104342257	3262502	3.127	-62.0065	-56.0643	https://doi.org/10.1594/PANGAEA.952274	PRJEB74305
PS97	PS97/072-01	JoW005L-2_S34	13134	13.13	80105296	2701216	3.372	-62.0065	-56.0643	https://doi.org/10.1594/PANGAEA.952274	PRJEB74305
PS97	PS97/072-01	JoW005L-3_S35	9593	9.59	77235694	2935035	3.8	-62.0065	-56.0643	https://doi.org/10.1594/PANGAEA.952274	PRJEB74305
PS97	PS97/072-01	JoW005L-4_S36	8601	8.6	67007719	983265	1.467	-62.0065	-56.0643	https://doi.org/10.1594/PANGAEA.952274	PRJEB74305
PS97	PS97/072-01	JoW005L-5_S37	LB	LB	202344	852	0.421	-62.0065	-56.0643	https://doi.org/10.1594/PANGAEA.952274	PRJEB74305
PS97	PS97/072-01	JoW007L-1_S1	597	0.6	32692398	1046221	3.2	-62.0065	-56.0643	https://doi.org/10.1594/PANGAEA.952274	PRJEB74305
PS97	PS97/072-01	JoW007L-2_S2	779	0.78	33579004	789390	2.351	-62.0065	-56.0643	https://doi.org/10.1594/PANGAEA.952274	PRJEB74305
PS97	PS97/072-01	JoW007L-3_S3	2662	2.66	44038458	816896	1.855	-62.0065	-56.0643	https://doi.org/10.1594/PANGAEA.952274	PRJEB74305
PS97	PS97/072-01	JoW007L-4_S4	3561	3.56	39807699	812000	2.04	-62.0065	-56.0643	https://doi.org/10.1594/PANGAEA.952274	PRJEB74305
PS97	PS97/072-01	JoW007L-5_S5	9739	9.74	36736140	1080217	2.94	-62.0065	-56.0643	https://doi.org/10.1594/PANGAEA.952274	PRJEB74305
PS97	PS97/072-01	JoW007L-6_S6	11053	11.05	37008485	414873	1.121	-62.0065	-56.0643	https://doi.org/10.1594/PANGAEA.952274	PRJEB74305
Ulu	EN21103	WJ192L-1_S29	40415	40.42	31940973	348822	1.092	63.34	141.04	https://doi.org/10.1594/PANGAEA.965490	PRJEB82635
Ulu	EN21103	WJ192L-3_S30	42006	42.01	31538881	509694	1.616	63.34	141.04	https://doi.org/10.1594/PANGAEA.965490	PRJEB82635
Ulu	EN21103	WJ192L-4_S31	42539	42.54	28650015	612353	2.137	63.34	141.04	https://doi.org/10.1594/PANGAEA.965490	PRJEB82635
Ulu	EN21103	WJ192L-5_S32	43161	43.16	36766611	1164355	3.167	63.34	141.04	https://doi.org/10.1594/PANGAEA.965490	PRJEB82635
Ulu	EN21103	WJ192L-6_S33	EB	EB	269258	511	0.19	63.34	141.04	https://doi.org/10.1594/PANGAEA.965490	PRJEB82635
Ulu	EN21103	WJ192L-7_S34	EB	EB	127470	1068	0.838	63.34	141.04	https://doi.org/10.1594/PANGAEA.965490	PRJEB82635
Ulu	EN21103	WJ192L-8_S35	LB	LB	137511	89	0.065	63.34	141.04	https://doi.org/10.1594/PANGAEA.965490	PRJEB82635
Ulu	EN21103	WJ194L-1_S21	35809	35.81	3139	104	3.313	63.34	141.04	https://doi.org/10.1594/PANGAEA.965490	PRJEB82635
Ulu	EN21103	WJ194L-2_S22	36519	36.52	24649693	254635	1.033	63.34	141.04	https://doi.org/10.1594/PANGAEA.965490	PRJEB82635
Ulu	EN21103	WJ194L-3_S23	37262	37.26	13663793	437918	3.205	63.34	141.04	https://doi.org/10.1594/PANGAEA.965490	PRJEB82635
Ulu	EN21103	WJ194L-4_S24	38002	38	24313679	613681	2.524	63.34	141.04	https://doi.org/10.1594/PANGAEA.965490	PRJEB82635
Ulu	EN21103	WJ194L-5_S25	38760	38.76	18172981	449421	2.473	63.34	141.04	https://doi.org/10.1594/PANGAEA.965490	PRJEB82635
Ulu	EN21103	WJ194L-6_S26	39533	39.53	24553197	587648	2.393	63.34	141.04	https://doi.org/10.1594/PANGAEA.965490	PRJEB82635
Ulu	EN21103	WJ194L-7_S27	EB	EB	867738	3662	0.422	63.34	141.04	https://doi.org/10.1594/PANGAEA.965490	PRJEB82635
Ulu	EN21103	WJ194L-8_S28	LB	LB	645212	386	0.06	63.34	141.04	https://doi.org/10.1594/PANGAEA.965490	PRJEB82635
Ulu	EN21103	WJ195L-1_S17	31266	31.27	27855395	659999	2.369	63.34	141.04	https://doi.org/10.1594/PANGAEA.965490	PRJEB82635
Ulu	EN21103	WJ195L-5_S18	34428	34.43	9054484	252267	2.786	63.34	141.04	https://doi.org/10.1594/PANGAEA.965490	PRJEB82635
Ulu	EN21103	WJ195L-7_S19	EB	EB	115602	416	0.36	63.34	141.04	https://doi.org/10.1594/PANGAEA.965490	PRJEB82635
Ulu	EN21103	WJ195L-8_S20	LB	LB	122874	74	0.06	63.34	141.04	https://doi.org/10.1594/PANGAEA.965490	PRJEB82635
Ulu	EN21103	WJ196L-1_S1	EB	EB	77548	1447	1.866	63.34	141.04	https://doi.org/10.1594/PANGAEA.965490	PRJEB82635
Ulu	EN21103	WJ196L-10_S10	23560	23.56	43163852	190249	0.441	63.34	141.04	https://doi.org/10.1594/PANGAEA.965490	PRJEB82635
Ulu	EN21103	WJ196L-11_S11	24098	24.1	45395779	1548702	3.412	63.34	141.04	https://doi.org/10.1594/PANGAEA.965490	PRJEB82635
Ulu	EN21103	WJ196L-12_S12	25869	25.87	31898516	940949	2.95	63.34	141.04	https://doi.org/10.1594/PANGAEA.965490	PRJEB82635
Ulu	EN21103	WJ196L-13_S13	27695	27.7	29256681	704720	2.409	63.34	141.04	https://doi.org/10.1594/PANGAEA.965490	PRJEB82635
Ulu	EN21103	WJ196L-14_S14	29104	29.1	30714035	910888	2.966	63.34	141.04	https://doi.org/10.1594/PANGAEA.965490	PRJEB82635
Ulu	EN21103	WJ196L-15_S15	30332	30.33	18869256	880356	4.666	63.34	141.04	https://doi.org/10.1594/PANGAEA.965490	PRJEB82635
Ulu	EN21103	WJ196L-16_S16	LB	LB	166720	250	0.15	63.34	141.04	https://doi.org/10.1594/PANGAEA.965490	PRJEB82635
Ulu	EN21103	WJ196L-2_S2	EB	EB	112886	760	0.673	63.34	141.04	https://doi.org/10.1594/PANGAEA.965490	PRJEB82635
Ulu	EN21103	WJ196L-3_S3	EB	EB	111928	1059	0.946	63.34	141.04	https://doi.org/10.1594/PANGAEA.965490	PRJEB82635
Ulu	EN21103	WJ196L-4_S4	2744	2.74	26285246	109586	0.417	63.34	141.04	https://doi.org/10.1594/PANGAEA.965490	PRJEB82635
Ulu	EN21103	WJ196L-5_S5	7479	7.48	25078897	89525	0.357	63.34	141.04	https://doi.org/10.1594/PANGAEA.965490	PRJEB82635
Ulu	EN21103	WJ196L-6_S6	12158	12.16	39261698	156016	0.397	63.34	141.04	https://doi.org/10.1594/PANGAEA.965490	PRJEB82635
Ulu	EN21103	WJ196L-7_S7	17593	17.59	45815908	144387	0.315	63.34	141.04	https://doi.org/10.1594/PANGAEA.965490	PRJEB82635
Ulu	EN21103	WJ196L-8_S8	18560	18.56	49888222	178430	0.358	63.34	141.04	https://doi.org/10.1594/PANGAEA.965490	PRJEB82635
Ulu	EN21103	WJ196L-9_S9	19997	20	44625688	196540	0.44	63.34	141.04	https://doi.org/10.1594/PANGAEA.965490	PRJEB82635
