# Supplementary material for: DNA virus–host patterns in lake and marine environments over the last glacial cycle
Source: ISME J. 2026 Feb 19;20(1):wrag025. doi: 10.1093/ismejo/wrag025 (PMC13037465; doi:10.1093/ismejo/wrag025)
Supplement: SupplementaryTable2_wrag025 [file supplementarytable2_wrag025.zip]

Archive with 1 entries (1 files):
- SupplementaryTable2_wrag025.csv
