# Supplementary material for: DNA virus–host patterns in lake and marine environments over the last glacial cycle
Source: ISME J. 2026 Feb 19;20(1):wrag025. doi: 10.1093/ismejo/wrag025 (PMC13037465; doi:10.1093/ismejo/wrag025)
Supplement: SupplementaryTable2_wrag025 [file supplementarytable2_wrag025.zip › SupplementaryTable2_wrag025.csv]

Superkingdom	Core	Taxon	Taxon Level	# Total Reads	# Reads in Blanks	% Reads in Blanks
Archaea	Ilirney	Archaea	superkingdom	408774	225	0.06
Archaea	Lama	Archaea	superkingdom	321038	41	0.01
Archaea	Ulu	Archaea	superkingdom	204501	21	0.01
Archaea	Levinson Lessing	Archaea	superkingdom	4011259	188	0
Archaea	KL77	Archaea	superkingdom	796974	14	0
Archaea	KL12	Archaea	superkingdom	233985	1	0
Archaea	PS97	Archaea	superkingdom	71958	2	0
Bacteria	Ulu	Bacteria	superkingdom	2969391	5585	0.19
Bacteria	Ilirney	Bacteria	superkingdom	13764191	13145	0.1
Bacteria	Lama	Bacteria	superkingdom	43256371	11578	0.03
Bacteria	Levinson Lessing	Bacteria	superkingdom	16786244	2746	0.02
Bacteria	KL77	Bacteria	superkingdom	87522781	16338	0.02
Bacteria	KL12	Bacteria	superkingdom	10364167	1405	0.01
Bacteria	PS97	Bacteria	superkingdom	19464939	1338	0.01
Bacteria	Bolshoe Toko	Bacteria	superkingdom	29978588	210	0
Eukaryota	KL77	Eukaryota	superkingdom	1664389	9789	0.59
Eukaryota	Ilirney	Eukaryota	superkingdom	730494	2808	0.38
Eukaryota	KL12	Eukaryota	superkingdom	1025730	460	0.04
Eukaryota	Ulu	Eukaryota	superkingdom	7864587	2443	0.03
Eukaryota	Lama	Eukaryota	superkingdom	42757038	7264	0.02
Eukaryota	Bolshoe Toko	Eukaryota	superkingdom	20205632	116	0
Eukaryota	Levinson Lessing	Eukaryota	superkingdom	54728163	961	0
Eukaryota	PS97	Eukaryota	superkingdom	14269252	394	0
Viruses	Ilirney	Viruses	superkingdom	6925	10	0.14
Viruses	Lama	Viruses	superkingdom	19781	16	0.08
Viruses	KL12	Viruses	superkingdom	22074	6	0.03
Viruses	Ulu	Viruses	superkingdom	46405	7	0.02
Viruses	KL77	Viruses	superkingdom	62502	5	0.01
Viruses	Levinson Lessing	Viruses	superkingdom	149314	1	0
Eukaryota	KL77	Chordata	phylum	425602	8812	2.07
Eukaryota	Ulu	Arthropoda	phylum	9485	182	1.92
Eukaryota	Ilirney	Chordata	phylum	117624	1953	1.66
Eukaryota	Ulu	Haptophyta	phylum	347	5	1.44
Eukaryota	Lama	Chordata	phylum	507658	5008	0.99
Eukaryota	Ulu	Chordata	phylum	165023	1636	0.99
Eukaryota	Lama	Arthropoda	phylum	35725	190	0.53
Eukaryota	KL77	Discosea	phylum	196	1	0.51
Eukaryota	Ulu	Euglenozoa	phylum	208	1	0.48
Eukaryota	Lama	Euglenozoa	phylum	330	1	0.3
Eukaryota	KL12	Chordata	phylum	162973	398	0.24
Eukaryota	Levinson Lessing	Chordata	phylum	321149	483	0.15
Eukaryota	Ilirney	Arthropoda	phylum	16153	23	0.14
Eukaryota	KL77	Arthropoda	phylum	4245	6	0.14
Eukaryota	PS97	Chordata	phylum	308025	293	0.1
Eukaryota	Ilirney	Chlorophyta	phylum	1124	1	0.09
Eukaryota	Lama	Chlorophyta	phylum	4553	3	0.07
Eukaryota	Bolshoe Toko	Chordata	phylum	284763	97	0.03
Eukaryota	Ilirney	Discosea	phylum	43422	14	0.03
Eukaryota	Ulu	Chlorophyta	phylum	5038	1	0.02
Eukaryota	PS97	Chlorophyta	phylum	4574	1	0.02
Eukaryota	Bolshoe Toko	Arthropoda	phylum	13138	1	0.01
Eukaryota	Lama	Discosea	phylum	83740	8	0.01
Eukaryota	Levinson Lessing	Arthropoda	phylum	40585	6	0.01
Eukaryota	Levinson Lessing	Chlorophyta	phylum	50028	3	0.01
Eukaryota	Levinson Lessing	Discosea	phylum	14428	1	0.01
Eukaryota	KL77	Chlorophyta	phylum	16957	1	0.01
Eukaryota	KL12	Chlorophyta	phylum	7562	1	0.01
Bacteria	Ulu	Gammaproteobacteria	class	73608	1111	1.51
Bacteria	KL77	Betaproteobacteria	class	238972	2974	1.24
Bacteria	KL77	Bacilli	class	91435	960	1.05
Bacteria	Ulu	Betaproteobacteria	class	176524	1501	0.85
Bacteria	Ulu	Alphaproteobacteria	class	454322	1799	0.4
Bacteria	KL77	Bacteroidia	class	13419	49	0.37
Bacteria	Lama	Gammaproteobacteria	class	1477002	5151	0.35
Bacteria	Ulu	Flavobacteriia	class	22338	60	0.27
Bacteria	Ilirney	Bacilli	class	101735	256	0.25
Bacteria	Ilirney	Gammaproteobacteria	class	2852401	7036	0.25
Bacteria	KL12	Betaproteobacteria	class	90833	229	0.25
Bacteria	Ilirney	Flavobacteriia	class	66029	150	0.23
Bacteria	Ulu	Bacteroidia	class	3184	7	0.22
Bacteria	KL77	Clostridia	class	19692	35	0.18
Bacteria	PS97	Actinomycetes	class	81600	123	0.15
Bacteria	Ulu	Bacilli	class	56340	73	0.13
Bacteria	Ilirney	Bacteroidia	class	176944	169	0.1
Bacteria	KL12	Alphaproteobacteria	class	789046	763	0.1
Bacteria	Lama	Bacteroidia	class	19111	17	0.09
Bacteria	Lama	Bacilli	class	433949	326	0.08
Bacteria	Ilirney	Alphaproteobacteria	class	2427028	1676	0.07
Bacteria	Ilirney	Clostridia	class	68233	45	0.07
Bacteria	KL77	Flavobacteriia	class	495232	365	0.07
Bacteria	PS97	Bacilli	class	207720	149	0.07
Bacteria	Ilirney	Actinomycetes	class	819753	525	0.06
Bacteria	KL77	Actinomycetes	class	2291178	1409	0.06
Bacteria	Ilirney	Cyanophyceae	class	28223	14	0.05
Bacteria	PS97	Betaproteobacteria	class	124354	55	0.04
Bacteria	Ilirney	Betaproteobacteria	class	5406100	1854	0.03
Bacteria	Levinson Lessing	Gammaproteobacteria	class	3171966	1031	0.03
Bacteria	Ulu	Clostridia	class	21115	7	0.03
Bacteria	Lama	Clostridia	class	116207	26	0.02
Bacteria	Lama	Flavobacteriia	class	533783	133	0.02
Bacteria	Levinson Lessing	Betaproteobacteria	class	3199533	706	0.02
Bacteria	Levinson Lessing	Flavobacteriia	class	130691	25	0.02
Bacteria	Ulu	Actinomycetes	class	1334600	213	0.02
Bacteria	KL77	Alphaproteobacteria	class	12512939	1980	0.02
Bacteria	KL77	Cyanophyceae	class	20302	5	0.02
Bacteria	PS97	Flavobacteriia	class	1138361	195	0.02
Bacteria	Lama	Actinomycetes	class	6250863	813	0.01
Bacteria	Lama	Alphaproteobacteria	class	9682319	1313	0.01
Bacteria	Lama	Betaproteobacteria	class	17472006	2309	0.01
Bacteria	Lama	Cyanophyceae	class	499554	71	0.01
Bacteria	Levinson Lessing	Alphaproteobacteria	class	3050428	453	0.01
Bacteria	Levinson Lessing	Bacilli	class	329370	31	0.01
Bacteria	KL77	Gammaproteobacteria	class	68749491	6323	0.01
Bacteria	KL12	Actinomycetes	class	388269	40	0.01
Bacteria	KL12	Bacilli	class	443684	36	0.01
Bacteria	KL12	Bacteroidia	class	16896	1	0.01
Bacteria	PS97	Alphaproteobacteria	class	1810658	151	0.01
Bacteria	PS97	Bacteroidia	class	38948	2	0.01
Bacteria	PS97	Cyanophyceae	class	9174	1	0.01
Bacteria	Bolshoe Toko	Actinomycetes	class	1123727	15	0
Bacteria	Bolshoe Toko	Alphaproteobacteria	class	4590933	31	0
Bacteria	Bolshoe Toko	Bacilli	class	223390	5	0
Bacteria	Bolshoe Toko	Betaproteobacteria	class	15228078	43	0
Bacteria	Bolshoe Toko	Clostridia	class	98342	2	0
Bacteria	Bolshoe Toko	Flavobacteriia	class	515949	8	0
Bacteria	Bolshoe Toko	Gammaproteobacteria	class	5607360	86	0
Bacteria	Levinson Lessing	Actinomycetes	class	3391556	71	0
Bacteria	Levinson Lessing	Bacteroidia	class	25147	1	0
Bacteria	Levinson Lessing	Clostridia	class	420922	4	0
Bacteria	Levinson Lessing	Cyanophyceae	class	453067	13	0
Bacteria	Ulu	Cyanophyceae	class	324574	7	0
Bacteria	KL12	Clostridia	class	45227	2	0
Bacteria	KL12	Flavobacteriia	class	220540	6	0
Bacteria	KL12	Gammaproteobacteria	class	7437653	124	0
Bacteria	PS97	Gammaproteobacteria	class	13546410	504	0
Bacteria	Ulu	Colwellia	genus	61	5	8.2
Bacteria	PS97	Flavobacterium	genus	11266	107	0.95
Bacteria	Ulu	Polynucleobacter	genus	682	2	0.29
Bacteria	Ulu	Pseudomonas	genus	16839	39	0.23
Bacteria	Lama	Pseudomonas	genus	732453	1248	0.17
Bacteria	KL77	Pseudomonas	genus	797204	1057	0.13
Bacteria	KL77	Polynucleobacter	genus	4308	5	0.12
Bacteria	Ulu	Flavobacterium	genus	16540	17	0.1
Bacteria	Ilirney	Synechococcus	genus	1424	1	0.07
Bacteria	KL77	Flavobacterium	genus	34829	22	0.06
Bacteria	Ilirney	Flavobacterium	genus	53109	25	0.05
Bacteria	Ilirney	Psychrobacillus	genus	4604	2	0.04
Bacteria	KL12	Pseudomonas	genus	16033	6	0.04
Bacteria	Ilirney	Pseudomonas	genus	1791997	553	0.03
Bacteria	PS97	Pseudomonas	genus	46359	16	0.03
Bacteria	Ulu	Psychrobacillus	genus	6141	1	0.02
Bacteria	Ilirney	Polynucleobacter	genus	332881	33	0.01
Bacteria	Lama	Flavobacterium	genus	494164	58	0.01
Bacteria	Lama	Polynucleobacter	genus	162558	18	0.01
Bacteria	Lama	Synechococcus	genus	10177	1	0.01
Bacteria	Levinson Lessing	Flavobacterium	genus	108137	7	0.01
Bacteria	KL12	Flavobacterium	genus	8775	1	0.01
Bacteria	Bolshoe Toko	Flavobacterium	genus	497122	3	0
Bacteria	Bolshoe Toko	Pseudomonas	genus	4957974	8	0
Bacteria	Levinson Lessing	Pseudomonas	genus	1776294	41	0
Bacteria	PS97	Colwellia	genus	6342516	64	0
Viruses	Lama	Severe acute respiratory syndrome coronavirus 2	no rank	4	3	75
Viruses	Ilirney	Severe acute respiratory syndrome coronavirus 2	no rank	3	2	66.67
Viruses	KL12	Porcine reproductive and respiratory syndrome virus	no rank	3	2	66.67
Viruses	Ilirney	unclassified Genomoviridae	no rank	2	1	50
Viruses	Ulu	Sextaecvirus	genus	2	1	50
Viruses	KL77	Acinetobacter phage Aristophanes	species	2	1	50
Viruses	KL77	Molluscum contagiosum virus	species	2	1	50
Viruses	KL12	Human immunodeficiency virus 1	species	11	2	18.18
Viruses	KL12	Cyprinid herpesvirus 3	species	7	1	14.29
Viruses	Ulu	Marine virus AFVG_117M41	species	9	1	11.11
Viruses	KL12	Lentivirus	genus	11	1	9.09
Viruses	Ulu	Sphingomonas phage vB_StuS_MMDA13	species	12	1	8.33
Viruses	Lama	Immutovirus	genus	54	1	1.85
Viruses	Ulu	uncultured virus	species	94	1	1.06
Viruses	Ilirney	uncultured phage	species	96	1	1.04
Viruses	Lama	Caudoviricetes	class	108	1	0.93
Viruses	KL77	uncultured Caudovirales phage	species	255	1	0.39
Viruses	Ilirney	Pithovirus sibericum	species	2185	3	0.14
Viruses	Ilirney	uncultured Caudovirales phage	species	3498	3	0.09
Viruses	Lama	uncultured Caudovirales phage	species	12157	6	0.05
Viruses	Levinson Lessing	Yellowstone lake mimivirus	species	15407	1	0.01
Viruses	Ulu	uncultured Caudovirales phage	species	44266	1	0
