# Supplementary material for: DNA virus–host patterns in lake and marine environments over the last glacial cycle
Source: ISME J. 2026 Feb 19;20(1):wrag025. doi: 10.1093/ismejo/wrag025 (PMC13037465; doi:10.1093/ismejo/wrag025)
Supplement: SupplementaryTable3_wrag025 [file supplementarytable3_wrag025.zip › SupplementaryTable3_wrag025.tsv]

taxon	alternative name	host	host_taxon	host_taxon_correlation	host_group	host_superkingdom	reference
Pandoravirus inopinatum		Acanthamoeba	Acanthamoeba	Discosea	amoeba	Eukaryota	https://www.genome.jp/virushostdb/1605721
Pandoravirus dulcis		Acanthamoeba castellanii	Acanthamoeba	Discosea	amoeba	Eukaryota	https://doi.org/10.1126/science.1239181
Yangshan Harbor Nitrososphaeria virus		marine archaea	Archaea	Archaea	archaea	Archaea	https://doi.org/10.1111/1462-2920.16287
uncultured densovirus		arthropoda	Arthropoda	Arthropoda	metazoa	Eukaryota	https://ictv.global/report/chapter/parvoviridae/parvoviridae/densovirinae
Aureococcus anophagefferens virus	Kratosvirus quantuckense	Aureococcus anophagefferens	Aureococcus	unassigned Eukaryota phylum	Aureococcus	Eukaryota	https://doi.org/10.1016/j.virol.2014.06.031;https://doi.org/10.1111/j.1529-8817.2007.00453.x;https://doi.org/10.3389/fmicb.2023.1284617
Bacteriophage sp.		bacteria	Bacteria	Bacteria	Bacteria	Bacteria	https://www.ncbi.nlm.nih.gov/Taxonomy/Browser/wwwtax.cgi?id=38018
Foussvirus S46C10	uncultured phage MedDCM-OCT-S46-C10	bacteria	Bacteria	Bacteria	Bacteria	Bacteria	https://doi.org/10.1371/journal.pgen.1003987
Freshwater phage uvFW-CGR-AMD-COM-C203		Bacteria	Bacteria	Bacteria	Bacteria	Bacteria	https://www.ncbi.nlm.nih.gov/Taxonomy/Browser/wwwtax.cgi
Freshwater phage uvFW-CGR-AMD-COM-C429		Bacteria	Bacteria	Bacteria	Bacteria	Bacteria	https://www.ncbi.nlm.nih.gov/Taxonomy/Browser/wwwtax.cgi?id=1838153
Marine virus AFVG_117M64		Bacteria	Bacteria	Bacteria	Bacteria	Bacteria	https://www.ncbi.nlm.nih.gov/Taxonomy/Browser/wwwtax.cgi
Marine virus AFVG_117M74		Bacteria	Bacteria	Bacteria	Bacteria	Bacteria	https://www.ncbi.nlm.nih.gov/Taxonomy/Browser/wwwtax.cgi
Marine virus AFVG_250M115		Bacteria	Bacteria	Bacteria	Bacteria	Bacteria	https://www.ncbi.nlm.nih.gov/Taxonomy/Browser/wwwtax.cgi
Marine virus AFVG_250M290		Bacteria	Bacteria	Bacteria	Bacteria	Bacteria	https://www.ncbi.nlm.nih.gov/Taxonomy/Browser/wwwtax.cgi
Marine virus AFVG_25M81		Bacteria	Bacteria	Bacteria	Bacteria	Bacteria	https://www.ncbi.nlm.nih.gov/Taxonomy/Browser/wwwtax.cgi
Microviridae sp.		bacteria	Bacteria	Bacteria	Bacteria	Bacteria	https://ictv.global/report_9th/ssDNA/Microviridae
Myoviridae environmental samples		bacteria + archaea	Bacteria	Bacteria	Bacteria	Bacteria	https://doi.org/10.1186/1471-2180-9-224
Nonanavirus nv9NA	Salmonella phage 9NA	Bacteria	Bacteria	Bacteria	Bacteria	Bacteria	https://www.genome.jp/virushostdb/1113547
Podovirus SOG		Bacteria	Bacteria	Bacteria	Bacteria	Bacteria	https://www.ncbi.nlm.nih.gov/Taxonomy/Browser/wwwtax.cgi?id=196896
Prokaryotic dsDNA virus sp.		Bacteria	Bacteria	Bacteria	Bacteria	Bacteria	https://www.ncbi.nlm.nih.gov/Taxonomy/Browser/wwwtax.cgi
T4virus environmental sample		bacteria	Bacteria	Bacteria	Bacteria	Bacteria	https://www.ncbi.nlm.nih.gov/Taxonomy/Browser/wwwtax.cgi
uncultured aquatic phage		Bacteria	Bacteria	Bacteria	Bacteria	Bacteria	https://www.ncbi.nlm.nih.gov/Taxonomy/Browser/wwwtax.cgi
uncultured Caudovirales phage		Bacteria	Bacteria	Bacteria	Bacteria	Bacteria	https://www.ncbi.nlm.nih.gov/Taxonomy/Browser/wwwtax.cgi
uncultured marine virus		Bacteria	Bacteria	Bacteria	Bacteria	Bacteria	https://www.uniprot.org/taxonomy/186617
uncultured Mediterranean phage		Bacteria	Bacteria	Bacteria	Bacteria	Bacteria	https://www.ncbi.nlm.nih.gov/Taxonomy/Browser/wwwtax.cgi?id=1407671
uncultured Mediterranean phage uvDeep-CGR1-KM17-C101		Bacteria	Bacteria	Bacteria	Bacteria	Bacteria	https://www.ncbi.nlm.nih.gov/Taxonomy/Browser/wwwtax.cgi
uncultured Mediterranean phage uvMED		bacteria	Bacteria	Bacteria	Bacteria	Bacteria	https://www.ncbi.nlm.nih.gov/Taxonomy/Browser/wwwtax.cgi?id=1407671
uncultured phage		Bacteria	Bacteria	Bacteria	Bacteria	Bacteria	https://www.ncbi.nlm.nih.gov/Taxonomy/Browser/wwwtax.cgi
Bathycoccus sp. RCC1105 virus BpV		Bathycoccus prasinos	Bathycoccus	Chlorophyta	algae	Eukaryota	https://doi.org/10.1128/jvi.01123-10
Bathycoccus sp. RCC716 virus 1		Bathycoccus	Bathycoccus	Chlorophyta	algae	Eukaryota	https://doi.org/10.1038/s41396-021-00989-9
Bathycoccus sp. RCC716 virus 3		Bathycoccus	Bathycoccus	Chlorophyta	algae	Eukaryota	https://doi.org/10.1038/s41396-021-00989-9
Bodo saltans virus	Theiavirus salishense	Bodo saltans	Bodo	Euglenozoa	amoeba	Eukaryota	https://www.genome.jp/virushostdb/2024608
Klosneuvirus KNV1		Bodo	Bodo	Euglenozoa	amoeba	Eukaryota	https://doi.org/10.3390/v12111337
Circoviridae sp.		at least Mammals and birds	Chordata	Chordata	metazoa	Eukaryota	https://ictv.global/report/chapter/circoviridae/circoviridae
Chrysochromulina ericina virus	Tethysvirus raunefjordenense	Chrysochromulina ericina	Chrysochromulina	Haptophyta	algae	Eukaryota	https://doi.org/10.1128/genomea.01413-15;https://doi.org/10.1007/s00705-023-05906-3
Chrysochromulina parva virus		Chrysochromulina parva	Chrysochromulina	Haptophyta	algae	Eukaryota	https://doi.org/10.1016/j.virol.2015.09.005
Franklinbayvirus fv9A	Colwellia phage 9A	Colwellia	Colwellia	Colwellia	pseudomonadota	Bacteria	https://www.genome.jp/virushostdb/765765
uncultured cyanophage		cyanobacteria	Cyanobacterium	Cyanobacterium	cyanobacteria	Bacteria	https://www.ncbi.nlm.nih.gov/Taxonomy/Browser/wwwtax.cgi
Marseillevirus LCMAC101		eukaryotes	Eukaryota	Eukaryota	Eukaryota	Eukaryota	https://doi.org/10.3389/fmicb.2019.01152;https://doi.org/10.1093/infdis/jit292
Muminvirus filifjonk	Flavobacterium phage vB_FspS_filifjonk9-1	Flavobacterium	Flavobacterium	Flavobacterium	Flavobacterium	Bacteria	https://www.genome.jp/virushostdb/2686245
Muminvirus mymlan	Flavobacterium phage vB_FspS_muminXX	Flavobacterium	Flavobacterium	Flavobacterium	Flavobacterium	Bacteria	VMR_MSL38_v2
Phaeocystis globosa virus		Phaeocystis globosa; Haptophyceae	Phaeocystis	Haptophyta	algae	Eukaryota	https://doi.org/10.1016/j.virol.2005.07.002;https://doi.org/10.3390/v10090506
Phaeocystis pouchetii virus		Phaeocystis pouchetii	Phaeocystis	Haptophyta	algae	Eukaryota	https://doi.org/10.1111/j.0022-3646.1996.00923.x
Iodovirus PLPE	Iodobacter phage PhiPLPE	Iodobacter	Iodobacter	Iodobacter	pseudomonadota	Bacteria	VMR_MSL38_v2
Methanoculleus virus L4768		Methanoculleus bourgensis	Methanoculleus	Methanoculleus	archaea	Archaea	https://www.genome.jp/virushostdb/2856180
Methylophilaceae phage P19250A		Methylophilaceae bacterium	Methylophilaceae	Methylophilaceae	pseudomonadota	Bacteria	https://www.genome.jp/virushostdb/1913040
Methylophilales phage Venkman EXVC282S		Methylophilales bacterium	Methylophilaceae	Methylophilaceae	pseudomonadota	Bacteria	https://www.genome.jp/virushostdb/2727865
Micromonas pusilla virus 12T		Micromonas pusilla	Micromonas	Chlorophyta	algae	Eukaryota	https://www.genome.jp/virushostdb/755272
Micromonas pusilla virus SP1		Micromonas pusilla	Micromonas	Chlorophyta	algae	Eukaryota	https://www.genome.jp/virushostdb/373996
Micromonas sp. RCC1109 virus MpV1		Micromonas	Micromonas	Chlorophyta	algae	Eukaryota	https://doi.org/10.1128/jvi.01123-10
Yellowstone Lake virophage 5		Mimiviridae	Mimiviridae	Mimiviridae	viruses	Viruses	https://doi.org/10.1128/jvi.03039-14
Yellowstone Lake virophage 7		Mimiviridae	Mimiviridae	Mimiviridae	viruses	Viruses	https://doi.org/10.1128/jvi.03039-14
Ostreococcus tauri virus RT-2011		Ostreococcus tauri	Ostreococcus	Chlorophyta	algae	Eukaryota	https://www.genome.jp/virushostdb/1120767
Roseobacter phage CRP-4		Paracoccaceae bacterium	Paracoccaceae	Paracoccaceae	pseudomonadota	Bacteria	https://www.genome.jp/virushostdb/2559283
Roseobacter phage CRP-7		Paracoccaceae bacterium	Paracoccaceae	Paracoccaceae	pseudomonadota	Bacteria	https://www.genome.jp/virushostdb/2559286
Pelagibacter phage Greip EXVC021P		Candidatus Pelagibacter ubique HTCC1062	Pelagibacter	Pelagibacter	pseudomonadota	Bacteria	https://www.genome.jp/virushostdb/2736229
Pelagibacter phage HTVC008M		Candidatus Pelagibacter ubique HTCC1062	Pelagibacter	Pelagibacter	pseudomonadota	Bacteria	https://www.genome.jp/virushostdb/1283076
Pelagibacter phage HTVC023P		Pelagibacter	Pelagibacter	Pelagibacter	pseudomonadota	Bacteria	https://www.genome.jp/virushostdb/2686455
Pelagibacter phage HTVC024P		Pelagibacter	Pelagibacter	Pelagibacter	pseudomonadota	Bacteria	https://www.genome.jp/virushostdb/2796518
Pelagibacter phage HTVC027P		Pelibacter	Pelagibacter	Pelagibacter	pseudomonadota	Bacteria	https://www.genome.jp/virushostdb/2686457
Pelagibacter phage HTVC100P		Candidatus Pelagibacter sp. HTCC7211	Pelagibacter	Pelagibacter	pseudomonadota	Bacteria	https://www.genome.jp/virushostdb/2796522
Pelagibacter phage HTVC112P		Candidatus Pelagibacter sp. HTCC7211	Pelagibacter	Pelagibacter	pseudomonadota	Bacteria	https://www.genome.jp/virushostdb/2686462
Pelagibacter phage HTVC119P		Candidatus Pelagibacter sp. HTCC7211	Pelagibacter	Pelagibacter	pseudomonadota	Bacteria	https://www.genome.jp/virushostdb/2283020
Pelagibacter phage HTVC120P		Candidatus Pelagibacter sp. HTCC7211	Pelagibacter	Pelagibacter	pseudomonadota	Bacteria	https://www.genome.jp/virushostdb/2283021
Pelagibacter phage HTVC204P		Candidatus Pelagibacter sp. FZCC0015	Pelagibacter	Pelagibacter	pseudomonadota	Bacteria	https://www.genome.jp/virushostdb/2796524
Pelagibacter phage Kolga EXVC016S		Pelagibacter	Pelagibacter	Pelagibacter	pseudomonadota	Bacteria	https://www.genome.jp/virushostdb/2736233
Pelagibacter phage Mosig EXVC030M		Candidatus Pelagibacter ubique HTCC1062	Pelagibacter	Pelagibacter	pseudomonadota	Bacteria	https://www.genome.jp/virushostdb/2759214
Pelagivirus HTVC019P	Pelagibacter phage HTVC019P	Pelagibacter	Pelagibacter	Pelagibacter	pseudomonadota	Bacteria	https://www.genome.jp/virushostdb/1283079
Stopavirus HTVC011P	Pelagibacter phage HTVC011P	Pelagibacter	Pelagibacter	Pelagibacter	pseudomonadota	Bacteria	https://www.genome.jp/virushostdb/1283078
Lake Baikal phage Baikal-20-5m-C28		Polynucleobacter	Polynucleobacter	Polynucleobacter	pseudomonadota	Bacteria	https://doi.org/10.1128/AEM.02132-17
Prymnesium kappa virus		Prymnesium kappa	Prymnesium	Haptophyta	algae	Eukaryota	https://doi.org/10.1016/j.virol.2014.12.014
Pseudomonas phage AF		Pseudomonas	Pseudomonas	Pseudomonas	pseudomonadota	Bacteria	https://doi.org/10.1016/j.virol.2012.09.030
Pseudomonas phage PPpW-3		Pseudomonas plecoglossicida	Pseudomonas	Pseudomonas	pseudomonadota	Bacteria	https://doi.org/10.1128/AEM.03038-14
Psychrobacillus phage Perkons		Psychrobacillus psychrodurans	Psychrobacillus	Psychrobacillus	Psychrobacillus	Bacteria	https://www.genome.jp/virushostdb/2729574
Puniceispirillum phage HMO-2011		Candidatus Puniceispirillum marinum IMCC1322	Puniceispirillum	Puniceispirillum	pseudomonadota	Bacteria	https://www.genome.jp/virushostdb/948071
Invertebrate iridovirus 25		Simulium	Simulium	Arthropoda	metazoa	Eukaryota	https://doi.org/10.1007/s00705-013-1918-x
Sphingomonas phage vB_StuS_MMDA13		Sphingomonas turrisvirgatae	Sphingomonas	Sphingomonas	pseudomonadota	Bacteria	https://www.genome.jp/virushostdb/1888892
Mimiviridae sp. ChoanoV1		Bicosta minor	Stephanoecidae	unassigned Eukaryota phylum	Stephanoecidae	Eukaryota	https://doi.org/10.1073/pnas.1907517116
Llyrvirus SSKS1	Synechococcus phage S-SKS1	Synechococcus	Synechococcus	Synechococcus	cyanobacteria	Bacteria	https://www.genome.jp/virushostdb/754042
Mazuvirus scam7	Synechococcus phage S-CAM7 isolate 0910CC49	Synechococcus	Synechococcus	Synechococcus	cyanobacteria	Bacteria	VMR_MSL38_v2
Potamoivirus tusconj	Synechococcus phage ACG-2014j	Synechococcus	Synechococcus	Synechococcus	cyanobacteria	Bacteria	https://www.genome.jp/virushostdb/1493514
Synechococcus phage S-SRM01		Synechococcus	Synechococcus	Synechococcus	cyanobacteria	Bacteria	https://www.genome.jp/virushostdb/2781608
Deltanudivirus tipoleraceae		Tipula	Tipula	Arthropoda	metazoa	Eukaryota	https://ictv.global/report/chapter/nudiviridae/nudiviridae/deltanudivirus
